# Supplementary material for: Unveiling the critical role of androgen receptor signaling in avian sexual development
Source: Nat Commun. 2024 Oct 17;15:8970. doi: 10.1038/s41467-024-52989-w (PMC11487053; doi:10.1038/s41467-024-52989-w)
Supplement: Supplementary file 4 — Source Data [file 41467_2024_52989_MOESM4_ESM.xlsx]

## Sheet: Tab. S2
Tab. S2	Lengyel, Rudra et al, 2024
		genotypes
Peptide Sequence	AR Exons	AR+/+	AR+/+	AR+/+	AR-/-	AR-/-	AR-/-
APRPDAAEPPEPPAPAAFK	1		273.222	260.552	326.921	355.112	283.564
DCFVLPPPAR	1			35.6801		52.7588	50.4444
EPPPREDCMFALPGGPPR	1	136.404	46.9918	34.3101
GSGAEAALAVEVPAGLPLYR	1	55.9489		35.3302		139.13	93.4866
VSPPPEEPPGR	1					272.918
SELGPWAEGYAGAYGDVR	1	157.247	64.7584	66.3918		31.1529
EHILPIDYYFPPQK	2	149.166	77.1381	79.7118
TCLICGDEASGCHYGALTCGSCK	2	8.07909	28.2735	3.83843
CYEAGMTLGAR	3 & 4	247.572	140.234	89.1187
MLYFAPDLVFNEYR	5 & 6	564.25	176.769	102.719
VLDSVHPIAK	7 & 8	31.4595	26.2797	20.7539
DLHQFTFDLLIK	8	94.0752	45.5253	39.11
AHMVSVDYPEMMAEIISVQVPK	8	368.777	94.9578	112.154
VKPIYFHAE	8	193.606	139.509	49.1297

## Sheet: Tab. S3
Tab. S3	Lengyel, Rudra et al, 2024
	F	F	F	M	M	M		F	F	F	M	M	M
	AR+/-	AR-/-	AR+/+	AR+/-	AR-/-	AR+/+		AR+/-	AR-/-	AR+/+	AR+/-	AR-/-	AR+/+
Age (weeks)	T	T	T	T	T	T		E2	E2	E2	E2	E2	E2
1	15.1996	15.6526	13.2856	27.659	18.9821	64.94		15.6108	15.5073	12.9309	15.9178	22.8709	15.5283
1	40.124	14.5566	13.081	22.2316	19.2936	11.8854		16.1708	16.1283	15.0513	15.8707	19.8217	10.9219
1	24.7497	26.8454	12.8085	24.0293	19.8616	12.7216		27.5094	15.9683	7.85103	15.6264	20.3178	8.05577
1	22.9304	14.3695	15.0248	30.661	14.9749	14.5361		14.6021	16.5089	9.27864	15.219	14.0662	9.83605
1	12.1075	56.9361	14.2128	21.457	16.0023	17.0407		8.36933	16.8295	7.60864	15.6175	12.93	9.00027
1	13.1511	14.3022	13.4864	62.3792	26.957			10.0163	8.82474	7.9792	8.15004	15.0339
1	17.6729	12.6805	13.7744	25.0844	33.5511			11.3887	8.16696	7.8962	9.77676	15.6808
1	14.8286	28.0117	14.1744	17.2263	41.9582			12.7291	16.4308	9.5635	10.6353	14.8313
1	15.2184	16.9004		21.9237	29.2483			9.80241	7.98104	7.67467	10.2951	16.3596
1	15.3141	15.0004		13.6228	97.012			8.17589	10.1764		9.97329	14.1453
1	14.1007	13.6461		119.187	13.5318			8.05266	12.2096		8.09492	8.7682
1	15.3671	13.3349		29.6074	16.0833			8.58338	9.74456		8.44273	9.23888
1	13.9943	12.5289		11.9591	27.1759			8.57933	8.64213		10.297	9.52802
1	11.9768			34.4365	23.1023						8.60644	10.5014
1					15.0529						8.06895	10.7932
1					13.1631						8.41074	8.16357
1					14.2939						10.0802	8.34334
1					13.5425						8.20676	8.07352
1											7.66918
3	19.4938	15.7212	15.7892	180.012	44.3483	13.5721		12.2539	30.4106	30.6939	15.526	13.3078	8.48735
3	15.0052	15.5185	13.4571	23.5025	41.7589	19.0466		11.6641	21.0912	8.1587	16.6228	16.1035	8.0553
3	17.9345	34.5438	13.0631	29.4103	14.4416	31.2775		22.2765	15.5124	10.1469	16.1699	17.0744	7.6457
3	14.0972	13.443	12.0891	30.9107	14.3485			17.1297	15.9287	8.12791	14.8062	16.049
3	13.6916	12.8794	13.8554	118.364	59.7687			15.9268	7.49386	11.0432	16.7394	14.9643
3	12.718	16.3201	13.4164		82.4327			12.5185	19.4398	16.9714	14.0703	8.40674
3	17.3371				32.3585			12.0102	10.0994		18.2048	7.97162
3	15.6332				84.4581			11.6878	9.78476		15.6346	9.44501
3	17.9743				12.0477			9.32882	13.9124		8.86719	9.66085
3	13.5905							14.7849	128.903		8.43179	8.69051
3											9.43152
3											7.58516
7	14.6372	13.0853	16.9915	186.466	680.614	529.478		22.819	8.64278	21.3054	13.3721	8.16456	8.22811
7	14.3469	12.9252	16.7116	105.453	746.434	586.227		20.1435	8.7682	24.7511	13.0517	11.2474	8.97277
7	16.9711	13.8033	15.6757	809.449	202.882	287.266		16.0581	8.23221	23.6401	8.56533	8.45412	8.79638
7	14.7267	33.1266	17.6038	637.003	231.053			36.8168	14.6083	32.8636	8.0876	9.69208
7	15.2925	16.7689	13.1685	344.323	81.731			9.98563	15.4274	17.7529	7.94957	8.30754
7	15.37	25.8989	12.5205	145.153	92.7933			21.9119	16.7429	12.947	7.96039	7.93735
7	15.6572	24.0373	12.7547		65.1202			20.2183	13.7438	40.9556	8.1579	13.8902
7	19.0614				97.8592			17.2528	20.5203	13.5767	8.28538	15.4019
7									21.6031	8.81563	8.16725	24.4926
7											15.6092	13.5618
7											20.5506
7											15.4314
11	14.2497	23.3476	22.7492	424.33	178.088	1403.08		34.2742	8.04807	39.4883	13.3357	8.42339	8.80835
11	13.7934	4526.6	31.9693	301.841	32.3288	1435.82		60.723	7.99316	33.6985	9.93106	25.2838	9.56494
11	13.0187	17.7696	14.0288	386.565	64.0835	334.539		33.4183	9.82555	34.8061	9.6394	12.8035	9.77036
11	18.1312		41.1301	1214.04	137.67			38.7639	27.6717	50.7088	9.37447	7.64122
11	19.5777		15.1312	806.988	1590.84			25.7275	34.0774	67.6611	9.60291	8.3905
11	14.5698		15.8898		366.087			33.5535	23.451	47.81	7.64902	7.599
11	23.7115							31.7234		50.2192	8.71537
11											21.9063
15	169.367	20.0408	48.8307	4989.47	394.471	3211.13		171.768	11.7467	185.799	15.9937	8.61767	8.1454
15	56.25	19.3807	59.1869	2546.89	302.647	618.5		121.295	19.6656	121.808	9.35958	10.044	10.5096
15	272.765	28.7924	64.3403	6763.43	1146.77	2595.12		141.694	31.3762	237.45	187.047	8.20501	14.1932
15	80.474		31.1842	2898.48	2641.61			70.4046	15.0453	290.93	11.1191	9.37953
15	107.51		85.7318		874.651					115.207	9.17612	8.03369
15										239.329	8.65073	8.39265
20	174.433	1677.39	77.38	609.833	2358.51	3750.59		148.006	145.682	113.89	10.436	22.7427	7.69337
20	172.75	2630.02	65.2241	4027.72	364.985	5954		204.888	126.224	92.6737	9.23401	9.42114	9.59156
20	5097.01	13.2226	38.8517	1391.59	259.069	86.4276		9.67309	21.7685	97.8076	9.6422	7.94894	89.2646
20	246.952	2098.61	1316.96	1801.98	1760.73	3310.11		151.712	68.2844	9.57171	10.3521	13.2345	9.69605
20	230.285	1572.79	23.9252		63.6902	1806.9		249.065	180.67	14.7542	13.639	56.2395	9.93507
20		31.0834			282.772				117.001		13.5629	9.59509
20					7560.74				17.3916		18.89	9.08538
20					1310.99

## Sheet: Tab. S5
Tab. S5	Lengyel, Rudra et al, 2024
Tab. S5a	sex	geno type	body weight [kg]	bursa weight [g]	bursa/body weight [g/kg]	testicle weight [g]	testicle/body weight [g/kg]	comb weight [g]	comb/ body weight [g/kg]
	F	AR-/-	1.19	3.23	2.73			0.214	0.180591
	F	AR-/-	0.94	2.41	2.56			0.147	0.156383
	F	AR-/-	1.14	2.1	1.84			0.133	0.116667
	F	AR-/-	1.5					0.15	0.100334
	F	AR+/+	1.45	0.5	0.35			4.325	2.99308
	F	AR+/+	1.44	1.08	0.75			5.233	3.64669
	F	AR+/+	1.6	0.27	0.17			6.122	3.83824
	F	AR+/+	1.64					7.75	4.74006
	F	AR+/+	1.7					13.87	8.15882
	M	AR-/-	1.66	2.64	1.59	0.8783	0.529096	0.366	0.220482
	M	AR-/-	1.73	2	1.16	0.881	0.510725	0.37	0.214493
	M	AR-/-	1.77	3.34	1.89	0.526	0.298017	0.484	0.274221
	M	AR+/+	1.48	0.29	0.2	10.72	7.24324	49.75	33.6149
	M	AR+/+	1.86	0.13	0.07	15.005	8.08895	44.14	23.7951
	M	AR+/+	1.73	0.26	0.15	14.839	8.60232	33.54	19.4435
	M	AR+/+	1.89					70.88	37.5026
Tab. S5b	Geno type	eggs/ week	eggs/ week	eggs/ week	eggs/ week	eggs/ week
	AR+/+	4	5	5	6	4
	AR+/+	5	3	4	5	5
	AR+/+	5	6	7	4	5
	AR+/+	3	3	4	5	4
	AR+/-	6	5	5	4	2
	AR+/-	5	5	6	5	6
	AR+/-	4	4	4	5	7
	AR+/-	5	7	5	6	6
	AR-/-	0	0	0	0	0
	AR-/-	0	0	0	0	0
	AR-/-	0	0	0	0	0
	AR-/-	0	0	0	0	0

## Sheet: Tab. S6
Tab. S6	Lengyel, Rudra et al, 2024
Genotype	Sex	Body weight [g]	Bursa weight [mg]	Bursa / Body [mg/g]	Treatment		Genotype	Sex	Body weight [g]	Bursa weight [mg]	Bursa / Body [mg/g]	Treatment
AR+/+	F	21.066	12.5	59.3373	T		AR+/+	F	22.555	55.7	246.952	C
AR+/+	F	25.805	18.5	71.6915	T		AR+/+	F	24.3516	46.8	192.184	C
AR+/+	F	20.9523	14.2	67.773	T		AR+/+	F	20.685	27	130.529	C
AR+/+	F	20.6643	19.7	95.3335	T		AR+/+	F	24.227	48.6	200.603	C
AR+/+	F	17.3665	24.3	139.925	T		AR+/+	M	21.823	28	128.305	C
AR+/+	F	20.179	33	163.536	T		AR+/+	M	21.125	24.8	117.396	C
AR+/+	M	24.476	10.3	42.082	T		AR+/+	M	21.515	23.1	107.367	C
AR+/+	M	20.509	18.1	88.2539	T		AR+/+	M	19.96	41.1	205.912	C
AR+/+	M	20.052	11.6	57.8496	T		AR+/+	M	25.381	36.5	143.808	C
AR+/+	M	15.697	11.8	75.1736	T
							AR-/-	F	26.479	43.2	163.148	C
AR-/-	F	19.568	19.7	100.675	T		AR-/-	F	20.534	28.6	139.281	C
AR-/-	F	19.065	23.1	121.164	T		AR-/-	F	22.639	29.5	130.306	C
AR-/-	F	21.6639	22.5	103.859	T		AR-/-	F	22.619	12.1	53.4948	C
AR-/-	F	23.416	30.8	131.534	T		AR-/-	F	21.687	38.4	177.065	C
AR-/-	F	19.587	22.8	116.404	T		AR-/-	F	20.0761	32.7	162.88	C
AR-/-	M	23.521	25.9	110.114	T		AR-/-	F	18.016	28	155.417	C
AR-/-	M	22.763	28.2	123.885	T		AR-/-	F	25.8086	17.2	66.6445	C
AR-/-	M	15.488	16.9	109.117	T		AR-/-	F	26.0124	32.1	123.403	C
							AR-/-	F	22.5967	33.1	146.482	C
AR+/-	F	16.036	15.3	95.4103	T		AR-/-	M	25.117	34.7	138.153	C
AR+/-	F	20.57	17.2	83.6169	T		AR-/-	M	23.728	43.9	185.013	C
AR+/-	F	20.617	18.9	91.6719	T		AR-/-	M	22.646	38.4	169.566	C
AR+/-	F	16.254	14.3	87.9783	T		AR-/-	M	18.678	33	176.678	C
AR+/-	F	22.3908	23.2	103.614	T		AR-/-	M	17.27	34.4	199.189	C
AR+/-	F	20.58	18.7	90.8649	T		AR-/-	M	22.64	23.3	102.915	C
AR+/-	F	18.3936	17.3	94.0545	T		AR-/-	M	20.8914	29.6	141.685	C
AR+/-	M	19.9951	23.8	119.029	T
AR+/-	M	18.6993	17.7	94.6559	T		AR+/-	F	24.167	29.5	122.067	C
AR+/-	M	20.5364	24.8	120.761	T		AR+/-	F	25.455	46	180.711	C
AR+/-	M	18.519	19.6	105.837	T		AR+/-	F	21.779	37.5	172.184	C
AR+/-	M	19.677	19.1	97.0676	T		AR+/-	F	26.052	49.1	188.469	C
AR+/-	M	29.813	28.1	94.2542	T		AR+/-	F	24.579	34.1	138.736	C
							AR+/-	F	27.822	52.3	187.981	C
							AR+/-	F	23.576	43.8	185.782	C
							AR+/-	F	25.211	22.1	87.6601	C
							AR+/-	F	24.857	40.7	163.737	C
							AR+/-	F	25.466	23.8	93.4579	C
							AR+/-	F	20.93	24.8	118.49	C
							AR+/-	F	13.511	15.8	116.942	C
							AR+/-	F	24.156	28.3	117.155	C
							AR+/-	F	18.135	22.5	124.069	C
							AR+/-	F	20.441	30.4	148.721	C
							AR+/-	F	22.935	53.2	231.96	C
							AR+/-	F	24.227	48.6	200.603	C
							AR+/-	F	22.0412	38.2	173.312	C
							AR+/-	F	20.9433	36.2	172.848	C
							AR+/-	F	24.614	41.1	166.978	C
							AR+/-	M	24.014	50	208.212	C
							AR+/-	M	24.353	25.1	103.067	C
							AR+/-	M	24.107	35.4	146.845	C
							AR+/-	M	20.4	29.4	144.118	C
							AR+/-	M	25.316	34.7	137.067	C
							AR+/-	M	23.1741	38.9	167.86	C
							AR+/-	M	22.8845	34.3	149.883	C

## Sheet: Tab. S7
Tab. S7	Lengyel, Rudra et al, 2024
Tab. S7a	Sex	Geno type	FSH (pg/ml)	LH (pg/ml)		Tab. S7b	Sex	Geno type	FSH (pg/ml)	LH (pg/ml)
	M	AR+/+	1026.3	1193.5			F	AR+/+	383.45	692.22
	M	AR+/+	775.68	1340.97			F	AR+/+	984.26	639.95
	M	AR+/+	689.34	2254.85			F	AR+/+	855.06	1015.84
	M	AR+/+	426.67	773.61			F	AR+/+	815.13	971.25
	M	AR+/+	351.01	212.65			F	AR+/+	989.18	256.6
	M	AR+/+	708.49	1126.68			F	AR+/+	799.13	147.93
	M	AR+/+	696.91	375.24			F	AR+/+	393.3	370.53
	M	AR+/+	656.57	541.61			F	AR+/+	760.92	438.74
	M	AR+/+	1439.47	341.91			F	AR-/-	1939.73	1728.49
	M	AR+/+	593.68	223			F	AR-/-	1725.56	3446.97
	M	AR+/+	979.93	894.45			F	AR-/-	1654.34	1185.29
	M	AR+/+	488.98	606.3			F	AR-/-	1939.73	1129.11
	M	AR+/+	702.7	1552.73			F	AR-/-	1023.31	878.93
	M	AR-/-	876.76	1258.83			F	AR-/-	2105.27	1371.92
	M	AR-/-	1412.32	2206.27			F	AR-/-	970.7	1567.56
	M	AR-/-	3227.33	3774.59			F	AR-/-	2215.54	2481.99
	M	AR-/-	1508.6	1284.96			F	AR-/-	2057.95	1237.76
	M	AR-/-	11469.6	2625.36
	M	AR-/-	2220.04	1715.71
	M	AR-/-	1546.66	2690.59
	M	AR-/-	858.54	1182.46
	M	AR-/-	983.01	660.61
	M	AR-/-	855.55	653.63
	M	AR-/-	410.19	607.94
	M	AR-/-	879.53	570.93
	M	AR-/-	909.69	963.58
